# Supplementary material for: Gut Microbiota Contribute to Heterosis for Growth Trait and Muscle Nutrient Composition in Hybrid Largemouth Bass (Micropterus salmoides)
Source: Microorganisms. 2025 Jun 22;13(7):1449. doi: 10.3390/microorganisms13071449 (PMC12298284; doi:10.3390/microorganisms13071449)
Supplement: Supplementary file 1 [file microorganisms-13-01449-s001.zip › Supplemental files/Table S1.xls]

Taxon	NC1	NC2	NC3	NC4	NC5	NN1	NN2	NN3	NN4	NN5	CN1	CN2	CN3	CN4	CN5	CC1	CC2	CC3	CC4	CC5
p__Acidobacteria	0	6.16E-05	2.87E-05	0	5.84E-05	0	2.96E-05	0	0	0	0	0	0	3.39E-05	0	0	0	0	0	0
p__Actinobacteria	0	0.246906732	0.085364802	0.000114268	0	0.000209776	0.00013328	0	0.078064931	4.38E-05	0.027770535	0.141654181	3.58E-05	0.017767831	6.76E-05	7.94E-05	0.094149281	0.240587762	0.027484853	0.120203447
p__Armatimonadetes	0	0	0	0	0	0	0	0	3.68E-05	0	0	0	0	0	0	0	0	0	0	0
p__Bacteroidetes	6.96E-05	0.000184903	0.076553786	0.054448846	0.088226139	0.252321834	2.96E-05	9.60E-05	0.030810264	0.00013128	0.091246042	0.088721149	0.042024183	0.051252056	0.041481201	0.000397007	0.096857765	0.017216171	0.004362956	0.084223415
p__Chlorobi	0	0	0	0	0	0	0	0	0	0	0.010206742	0	0	0	0	0	0	0	0	0
p__Chloroflexi	0	0	0	0	0	0	0	0	3.68E-05	0	3.73E-05	0	0	0	0	0	0	3.66E-05	0	3.77E-05
p__Cyanobacteria	0	0.00010786	0	9.52E-05	0.000155636	0.071380895	0	0	0.097434011	0.169744442	5.59E-05	0.049727843	0	0	8.12E-05	0.000138952	0.000157014	0	0	0
p__Deferribacteres	0	0	0	0	0	0	0	5.76E-05	0	0	0	0	0	0	0	0	0	0	0	0
p__Firmicutes	0.00043125	0.000631751	0.000330593	0.000990325	0.012801058	0.128878464	0.00146608	0.000883494	0.001048469	0.000831437	0.001806668	0.001365524	0.000358262	0.001000288	0.017290598	0.001468924	0.000157014	5.48E-05	0.000335612	0.000188377
p__Fusobacteria	0.418215458	0.405969275	0.545938021	0.426715929	0.496459282	0.036138604	0.077909577	0.126781393	0.161041111	0.000612638	0.732818029	0.412464202	0.694903717	0.411271044	0.49826147	0.298588642	0.276245805	0.259101543	0.370568597	0.413054535
p__Gemmatimonadetes	0	0	0	0	0	0	5.92E-05	0	0	0	0	0	0	0	0	3.97E-05	0	0	0	0
p__Nitrospirae	0	0	0	0	0	7.63E-05	0	5.76E-05	0	0	0	0	0	0	0	0	0	0	0	0
p__OD1	0	0	0	0	0	0	0	0	0	0	3.73E-05	0	0	0	0	0	0	0	0	0
p__OP11	0	0.000508482	0	0	0	0	0	0	0	0	0	0	0	0	0	0	0	0	0	0
p__OP8	0	0	0	0	0	0	0	0	0	0	0	0	0	0	0	0	0.141783282	0	0	0
p__Planctomycetes	0	0.000138677	0	3.81E-05	0	0	0	0	0	0	0	0	0	0	0	0	0	0	0	0
p__Proteobacteria	0.581172444	0.344011464	0.291324096	0.510512684	0.39831135	0.510822511	0.903993958	0.848499981	0.590766118	0.750459478	0.134512945	0.292430823	0.260564263	0.084159843	0.436174962	0.62298271	0.38678338	0.483003144	0.596382456	0.337741358
p__Spirochaetes	0	0	0	0	0	0	0	3.84E-05	0	0	0	0	0	0	0	0	0	0	0	0
p__Synergistetes	0	0	0	0	0	0	4.44E-05	0	0	4.38E-05	0	3.79E-05	0	0	0	0	0	0	0	0
p__TM7	0	0	0	0	0	5.72E-05	0	0	0	0	0	0	0	0	0	0	0	0	0	0
p__Tenericutes	0	0.001248093	0	0.003599452	0.001439633	0	0.005923557	0.023508624	0.02829026	0	0.000707767	0.00168794	8.96E-05	0.423003238	0.006575298	0	0	0	0	0
p__Verrucomicrobia	0.00011129	0.000231128	0.000143736	0.000266626	0.000136181	0	8.89E-05	0	0.012048193	0	0.000223505	0.006505206	0.000125392	8.48E-05	6.76E-05	5.96E-05	7.85E-05	0	0	0
p__unclassified_Bacteria	0	0	0.000316219	0.003218557	0.002412357	0.000114423	0.010292179	7.68E-05	0.000423066	0.078133205	0.000577389	0.005348304	0.001898791	0.011427021	0	0.076165711	0.003787953	0	0.000865526	0.044551191
p__unidentified_Bacteria	0	0	0	0	0	0	2.96E-05	0	0	0	0	5.69E-05	0	0	0	7.94E-05	0	0	0	0
