# Supplementary material for: Gut Microbiota Contribute to Heterosis for Growth Trait and Muscle Nutrient Composition in Hybrid Largemouth Bass (Micropterus salmoides)
Source: Microorganisms. 2025 Jun 22;13(7):1449. doi: 10.3390/microorganisms13071449 (PMC12298284; doi:10.3390/microorganisms13071449)
Supplement: Supplementary file 1 [file microorganisms-13-01449-s001.zip › Supplemental files/Table S2.xls]

Taxon	NC1	NC2	NC3	NC4	NC5	NN1	NN2	NN3	NN4	NN5	CN1	CN2	CN3	CN4	CN5	CC1	CC2	CC3	CC4	CC5
g__unidentified_mb2424	0	0	2.87E-05	0	0	0	0	0	0	0	0	0	0	0	0	0	0	0	0	0
g__unidentified_iii1-15	0	0	0	0	0	0	0	0	0	0	0	0	0	3.39E-05	0	0	0	0	0	0
g__unidentified_Koribacteraceae	0	3.08E-05	0	0	0	0	2.96E-05	0	0	0	0	0	0	0	0	0	0	0	0	0
g__unidentified_Ellin6513	0	0	0	0	5.84E-05	0	0	0	0	0	0	0	0	0	0	0	0	0	0	0
g__unidentified_SJA-36	0	3.08E-05	0	0	0	0	0	0	0	0	0	0	0	0	0	0	0	0	0	0
g__unidentified_C111	0	0.246814281	0	0	0	0	0	0	0	0	0.025032595	0.060405485	0	0	0	0	0	0	0	0
g__unidentified_Acidimicrobiales	0	0	0	0	0	5.72E-05	0	0	0	0	0	0	0	0	0	0	0	0	0	0
g__Corynebacterium	0	0	0	0	0	0	4.44E-05	0	0	0	0	0	0	0	0	0	0	0	0	0
g__Blastococcus	0	0	0	0	0	3.81E-05	0	0	0	0	0	0	0	0	0	0	0	0	0	0
g__unidentified_Geodermatophilaceae	0	0	0	0	0	0	0	0	0	4.38E-05	0	0	0	0	0	0	0	0	0	0
g__Curtobacterium	0	0	0	0.000114268	0	0	0	0	0	0	0	0	0	0	0	0	0	0	0	0
g__unclassified_Micrococcaceae	0	9.25E-05	0	0	0	0	0	0	0	0	0	0	0	0	0	0	0	0	0	0
g__Mycobacterium	0	0	0	0	0	0	0	0	0.065189	0	0	0.039505377	0	0.017733923	0	0	0	0	0	0
g__Nocardia	0	0	0	0	0	3.81E-05	0	0	0	0	0	0	0	0	0	7.94E-05	0.079409629	0.240587762	0.027484853	0.115173778
g__Nocardioides	0	0	0	0	0	0	0	0	0	0	0	0	0	0	0	0	0	0	0	3.77E-05
g__Propionibacterium	0	0	0	0	0	0	0	0	0	0	0	0	0	0	0	0	0.014739652	0	0	0.004991994
g__Pseudonocardia	0	0	0	0	0	0	0	0	0	0	0	0	3.58E-05	0	0	0	0	0	0	0
g__unclassified_Actinomycetales	0	0	0	0	0	0	0	0	0.000183942	0	0	3.79E-05	0	0	0	0	0	0	0	0
g__unidentified_Actinomycetales	0	0	0.085364802	0	0	7.63E-05	0	0	0.012691989	0	0.002495809	0.041705388	0	0	0	0	0	0	0	0
g__Bifidobacterium	0	0	0	0	0	0	0	0	0	0	0	0	0	0	6.76E-05	0	0	0	0	0
g__unidentified_Micrococcales	0	0	0	0	0	0	0	0	0	0	3.73E-05	0	0	0	0	0	0	0	0	0
g__unclassified_Actinobacteria	0	0	0	0	0	0	2.96E-05	0	0	0	0	0	0	0	0	0	0	0	0	0
g__unidentified_Coriobacteriaceae	0	0	0	0	0	0	5.92E-05	0	0	0	0.000130378	0	0	0	0	0	0	0	0	0
g__Gaiella	0	0	0	0	0	0	0	0	0	0	7.45E-05	0	0	0	0	0	0	0	0	0
g__unidentified_Solirubrobacterales	0	0	0	0	0	0	0	0	0	0	0	0	0	3.39E-05	0	0	0	0	0	0
g__unidentified_OPB50	0	0	0	0	0	0	0	0	3.68E-05	0	0	0	0	0	0	0	0	0	0	0
g__Bacteroides	0	0	0	0	0	0	0	0	0	0	9.31E-05	0	0	0	4.06E-05	0.000119102	0	0	0	0
g__unidentified_Bacteroidaceae	0	0	0	0	0	0	0	0	3.68E-05	0	0.084205625	0.031919131	0.016784595	0.00378075	0	0	0.000157014	0	0	0.030404069
g__unidentified_ML635J-40	0	0	0	0	0	0	0	0	0	0	0	0	0	0	0	3.97E-05	0	0	0	0
g__Parabacteroides	0	0.000184903	4.31E-05	0	0	5.72E-05	0	0	0	0	0	0	0	0	0	7.94E-05	0	0	0	0
g__unidentified_Porphyromonadaceae	2.78E-05	0	0	0	0	0	0	0	0	0	0	0	0	0	0	0	0	0	0	0
g__Blvii28	0	0	0	0	0	0	0	0	0	0	0	0	0	0	0	0	5.89E-05	0	0	0
g__unidentified_S24-7	0	0	0	0	0	0	0	9.60E-05	0	0	3.73E-05	0	0	0	0.000108235	0	0	0	0	0
g__[Prevotella]	0	0	0	0	0	0	0	0	3.68E-05	0	0	0	0	0	0	0	0	0	0	0
g__unclassified_Bacteroidales	0	0	0	0	0.004318898	0	0	0	0	0	0.005457255	0.021374248	0.010282132	0.04341929	0.041291789	5.96E-05	5.89E-05	0	0.003797714	0
g__unidentified_Bacteroidales	0	0	0.00015811	0	0.000486362	0.000114423	0	0	7.36E-05	8.75E-05	5.59E-05	0.000455175	0.000161218	0.000135632	0	5.96E-05	0.00017664	0	0.000565241	0.000226053
g__Tenacibaculum	0	0	0	0	0	0	0	0	0	0	0	0	0	0	0	3.97E-05	0	0	0	0
g__Chryseobacterium	4.17E-05	0	0.054519059	0.042583987	0.054472589	0.209813681	0	0	0	0	0.001396908	0.034877767	0.008598298	0.003916383	4.06E-05	0	0	0.003326267	0	0.023923896
g__Elizabethkingia	0	0	0	0	0	0	0	0	0	0	0	0	0	0	0	0	0.021746384	0.013889904	0	0
g__Sphingobacterium	0	0	0.021833496	0	0.028870472	0.042203025	0	0	0.03066311	4.38E-05	0	0	0.006018809	0	0	0	0.074444074	0	0	0.029669398
g__Sediminibacterium	0	0	0	0.011826769	0	0	0	0	0	0	0	0	0	0	0	0	0	0	0	0
g__unidentified_Chitinophagaceae	0	0	0	0	0	0	2.96E-05	0	0	0	0	0	0	0	0	0	0	0	0	0
g__unclassified_Bacteroidetes	0	0	0	3.81E-05	7.78E-05	0.000133494	0	0	0	0	0	9.48E-05	0.000179131	0	0	0	0.000215894	0	0	0
g__unidentified_OPB56	0	0	0	0	0	0	0	0	0	0	0.010206742	0	0	0	0	0	0	0	0	0
g__unidentified_C0119	0	0	0	0	0	0	0	0	0	0	0	0	0	0	0	0	0	0	0	3.77E-05
g__unidentified_[Kouleothrixaceae]	0	0	0	0	0	0	0	0	3.68E-05	0	0	0	0	0	0	0	0	0	0	0
g__unidentified_Dehalococcoidaceae	0	0	0	0	0	0	0	0	0	0	3.73E-05	0	0	0	0	0	0	0	0	0
g__unidentified_Thermogemmatisporaceae	0	0	0	0	0	0	0	0	0	0	0	0	0	0	0	0	0	3.66E-05	0	0
g__unidentified_Streptophyta	0	0.00010786	0	9.52E-05	0.000155636	0.000152564	0	0	0.000183942	0	5.59E-05	0	0	0	8.12E-05	0.000138952	0	0	0	0
g__unidentified_Pseudanabaenales	0	0	0	0	0	0	0	0	0	0	0	0	0	0	0	0	0.000157014	0	0	0
g__Synechococcus	0	0	0	0	0	0.071228331	0	0	0.097213281	0.169744442	0	0.049727843	0	0	0	0	0	0	0	0
g__unidentified_Synechococcaceae	0	0	0	0	0	0	0	0	3.68E-05	0	0	0	0	0	0	0	0	0	0	0
g__Mucispirillum	0	0	0	0	0	0	0	5.76E-05	0	0	0	0	0	0	0	0	0	0	0	0
g__Bacillus	0	0	0	0	0	0	0	0	7.36E-05	0	0	0	0	0	0	0	0	0	0	0
g__Geobacillus	0	0	0	0	0	0	0	0	0	0	0	0	0	5.09E-05	0	0	0	0	0	0
g__unidentified_Bacillaceae	0	0	0	0	0	0	0	0	0	0	0	0	0	0	0	0	0	0	3.53E-05	0
g__Brochothrix	0	0	0	0	0	0	0	0	3.68E-05	0	0	0	0	0	0	0	0	0	0	0
g__unidentified_Paenibacillaceae	0	0	0	0	0	0	0	0	0	0	0	0	3.58E-05	0	0	0	0	0	0	0
g__Staphylococcus	5.56E-05	0	0	0	0	0	0	0	0	0	0	0	0	0	0	0	0	0	0	0
g__unidentified_Bacillales	0	0	0	0	0	0	0	0	0	0	0.000130378	0	0	0	0	0	0	0	0	0
g__unclassified_Aerococcaceae	0	0	0	0	0	0	0	0	0	0	0	0	0	0	2.71E-05	0	0	0	0	0
g__Carnobacterium	0	0	0	0	0	0	0	0	0	0	0	0	0	0.000101724	0	0	0	0	0	0
g__Trichococcus	0	0	0	0	0.012178514	0	0	9.60E-05	0	0	0	0	0.000143305	0	0	0	0	0	0	0
g__unclassified_Carnobacteriaceae	0	0	0	0	0	9.54E-05	0	0	0	0.000175039	7.45E-05	0	0	0	0	0	0	0	0	0
g__Enterococcus	6.96E-05	6.16E-05	0.000100615	9.52E-05	0	0.000133494	8.89E-05	0	0	0	0.000186254	0.000284484	0	0	0	0	0	0	7.07E-05	0
g__unidentified_Enterococcaceae	0	0	0	0	0	0	0	0	0	0	0	0	0	0	6.76E-05	0	0	0	0	0
g__Lactobacillus	0.00020867	0.000184903	0	0.000228537	0.000272363	0.066193718	0.000770062	0.000384128	0.000533431	6.56E-05	0.000633265	0.00030345	0	0.000339081	0.00024353	0.000456558	3.93E-05	0	0.000105983	7.54E-05
g__Pediococcus	0	0	0	0	0	0	0	0	0	0	0.000111753	5.69E-05	0.000107479	0	1.35E-05	0	0	0	0	0
g__Lactococcus	6.96E-05	0	0	0	0	0	7.40E-05	0	0	0	0	0	0	0	0	0	0	0	0	3.77E-05
g__Streptococcus	0	0	0	0	0	0	0	0	0	0	0.000130378	0	0	0	5.41E-05	0	0	0	0	0
g__unclassified_Lactobacillales	0	0	0	0	0	0	0	0	0	0	0.000130378	0	0	0	0	0	0	0	0	0
g__unidentified_Lactobacillales	0	0	0	0	0	0	0	0	0	0	0	0.000113794	0	0	0.000121765	0	0	0	5.30E-05	0
g__Caldicoprobacter	0	0	0	0	0	0	0	0	0	0	0	0	0	0	0	3.97E-05	0	0	0	0
g__Candidatus Arthromitus	0	0	0	0	0	0	0	0	0	0	0	0	0	0	0.016505892	0	0	0	0	0
g__Clostridium	0	0.000277354	0.000100615	5.71E-05	3.89E-05	3.81E-05	0	0	0	0	0	0	0	0	0	0	0	0	0	0
g__unidentified_Clostridiaceae	0	0	0	0	0	0	4.44E-05	0	0	0	0	0	0	0	0	0	0	0	0	0
g__Clostridium	0	4.62E-05	0	0	0	0	0	0	0	0	0	0	0	0	0	0	0	0	0	0
g__Epulopiscium	0	0	0	0	0	0	0	0	0	6.56E-05	0	0	0	0	0	0	0	0	0	0
g__Roseburia	0	0	0	0	0	0	0	0	0	8.75E-05	0	0	0	0	0	0	0	0	0	0
g__unidentified_Lachnospiraceae	0	0	0	0	5.84E-05	0.000152564	0	0	3.68E-05	0	0	7.59E-05	0	8.48E-05	0	0	0	0	0	0
g__unidentified_Peptostreptococcaceae	0	0	0	0	0	0.061864714	0	0	9.20E-05	0	0	0	0	0	0.000148824	0	0	0	0	0
g__Faecalibacterium	0	0	0	0	0	0	0	0	5.52E-05	0.000175039	7.45E-05	0	0	0	0	0	0	0	0	0
g__Gemmiger	0	0	0	0	0	5.72E-05	0	0	0	0	0	0	0	0	0	0	0	0	0	0
g__Oscillospira	0	3.08E-05	0	0	0	5.72E-05	0	5.76E-05	0	0	0	0	0	0	0	7.94E-05	0	0	7.07E-05	0
g__Ruminococcus	0	0	0	0	0	0	2.96E-05	0.000115238	0	0	0	0	0	0	0	5.96E-05	0	5.48E-05	0	0
g__unidentified_Ruminococcaceae	0	0	2.87E-05	7.62E-05	0	9.54E-05	2.96E-05	0	0	0	3.73E-05	0	0	0.000135632	0	0	0	0	0	0
g__Syntrophomonas	0	0	0	0	0	0	0	0	0	0	0	0	0	0	0	3.97E-05	0	0	0	0
g__Dialister	0	0	0	0	0	3.81E-05	0	0	0	0	0	0	0	0	0	0	0	0	0	0
g__Phascolarctobacterium	0	0	0	0	0	0	0	0	0	0	0	0	0	0.000101724	4.06E-05	0.000238204	0	0	0	0
g__Veillonella	0	0	0	0	0	0	0	0	0	0	0.000111753	0	0	0	0	0	0	0	0	0
g__Sedimentibacter	0	0	0	0	0	0	0	7.68E-05	0	4.38E-05	0	0	0	0	0	0	0	0	0	0
g__unclassified_Clostridiales	2.78E-05	3.08E-05	0	0	0	0	8.89E-05	0	0	0	0.000111753	0.000246553	0	0.000186494	0	0	0	0	0	0
g__unidentified_Clostridiales	0	0	0	0	5.84E-05	3.81E-05	2.96E-05	7.68E-05	0	0	0	0	0	0	6.76E-05	0.000357306	0	0	0	0
g__unidentified_SHA-98	0	0	0	0	0	0	0	0	0	0	0	0	0	0	0	0	5.89E-05	0	0	0
g__Allobaculum	0	0	0.000100615	0.000533252	0.000194545	0.000114423	0.000207324	0	0.000128759	0.000153159	7.45E-05	0.000284484	0	0	0	0.000119102	5.89E-05	0	0	7.54E-05
g__unidentified_Erysipelotrichaceae	0	0	0	0	0	0	0.000103662	7.68E-05	9.20E-05	6.56E-05	0	0	7.17E-05	0	0	7.94E-05	0	0	0	0
g__Cetobacterium	0.418215458	0.405969275	0.545938021	0.426715929	0.496459282	0.036062322	0.077909577	0.126781393	0.160893958	0.000568878	0.732687651	0.412331443	0.69463502	0.411271044	0.498139705	0.29846954	0.276245805	0.259101543	0.370568597	0.413054535
g__unclassified_Fusobacteriaceae	0	0	0	0	0	7.63E-05	0	0	0.000147153	4.38E-05	0.000130378	0.000132759	0.000268697	0	0.000121765	0.000119102	0	0	0	0
g__unidentified_Gemm-1	0	0	0	0	0	0	2.96E-05	0	0	0	0	0	0	0	0	0	0	0	0	0
g__unidentified_Ellin5301	0	0	0	0	0	0	2.96E-05	0	0	0	0	0	0	0	0	0	0	0	0	0
g__unidentified_Gemmatimonadetes	0	0	0	0	0	0	0	0	0	0	0	0	0	0	0	3.97E-05	0	0	0	0
g__unidentified_0319-6A21	0	0	0	0	0	0	0	5.76E-05	0	0	0	0	0	0	0	0	0	0	0	0
g__Nitrospira	0	0	0	0	0	3.81E-05	0	0	0	0	0	0	0	0	0	0	0	0	0	0
g__LCP-6	0	0	0	0	0	3.81E-05	0	0	0	0	0	0	0	0	0	0	0	0	0	0
g__unidentified_OD1	0	0	0	0	0	0	0	0	0	0	3.73E-05	0	0	0	0	0	0	0	0	0
g__unidentified_OP11-4	0	0.000508482	0	0	0	0	0	0	0	0	0	0	0	0	0	0	0	0	0	0
g__unidentified_OP8_1	0	0	0	0	0	0	0	0	0	0	0	0	0	0	0	0	0.141783282	0	0	0
g__unidentified_Pirellulaceae	0	0.000138677	0	0	0	0	0	0	0	0	0	0	0	0	0	0	0	0	0	0
g__unidentified_Planctomycetes	0	0	0	3.81E-05	0	0	0	0	0	0	0	0	0	0	0	0	0	0	0	0
g__unidentified_BD7-3	0	0	0	0	0	0	0	0	5.52E-05	0	0	0	0	0	0	0	0	0	0	0
g__Brevundimonas	0	0	0	0	0	9.54E-05	0	0	0	0	0	0	0	0	0	0	0	0	0	0
g__Caulobacter	0	0.019784588	0	0	0	0	0	0	3.68E-05	0	0	0	0	0	0	0	0	0	0	0
g__unclassified_Caulobacteraceae	0	0	4.31E-05	0	0	0	0	0	0	0	0	0	0	0	0	0	0	0	0	0
g__Bosea	2.78E-05	0	0	0	0	0.086294029	0	0	0	0	0.00420935	0.052231305	0	0	0.084558873	0.146495424	3.93E-05	0.04508736	0	0.064764058
g__unclassified_Bradyrhizobiaceae	0	0	0	0	0	0	0	0	0	0	5.59E-05	5.69E-05	0	0	0.000121765	0.002262937	0	0	0	0
g__unidentified_Bradyrhizobiaceae	0	0	0	0	0	0	4.44E-05	0	0	0	0	0	0	0	0	0	0	0	0	0
g__Rhodoplanes	0	0	0	0	0	0	0	0	0	0	0	0	0	5.09E-05	0	0	0	0	0	0
g__Methylobacterium	0	0.000123268	0.064609326	0.020949189	0	0	0	0	0	0	0	0.035882944	0	0	0	0	0	0	0	0
g__unclassified_Methylobacteriaceae	0	0	0	0	0	0	0	0	0	0	0	0	0	3.39E-05	0	0	0	0	0	0
g__Methylosinus	0	0	0	0	0	0	0	0	0.06009381	0	0	5.69E-05	0	0	0	0	0	0	0	0
g__Mesorhizobium	0	0	0	0	0	0	0	0	0	0.000196919	0	0	0	0	0	0	0	0	0	0
g__Phyllobacterium	0	0	0	0	0	0	0	0	0	0	0	7.59E-05	0	0	0	0	0	0	0	0
g__unclassified_Phyllobacteriaceae	0	0	0	0	0	0	0	0	0	0.124037283	0	0	0	0	0	0	0	0	0	0
g__unidentified_Phyllobacteriaceae	0	0	0	0	0	0	0	0	0	0.007110975	0	0	0	0	0	0	0	0	0	0
g__Agrobacterium	0	0	0	0	0	0	0	0	0	0	0	0	0	0	0	0	0	0.012007457	0	0
g__Rhizobium	0	0	0	0	0	0	0	0	0	0	0	0	0	0	0	0	0	0.000164486	0	0
g__unclassified_Xanthobacteraceae	0	0	0	0	0	0	0	0	0	0	3.73E-05	0	0	0	0	0	0	0	0	0
g__unclassified_Rhizobiales	0	0	0	0	0	0	0	0	0	0	0.006574781	0	0	0	0	3.97E-05	0	0	0	0
g__unidentified_Rhizobiales	2.78E-05	6.16E-05	0	0	0	0	0	0	0	0	0	0	0	0	0	0	0	0	0	0
g__Rhodobacter	0	0	0	0	0	0	0	0	0	0	0.00461911	0	0	0	0	0	0	0	0	0
g__unclassified_Acetobacteraceae	0	0	0	3.81E-05	0	0	0	0	0	0	0	0	0	0	0	0	0	0	0	0
g__unidentified_Pelagibacteraceae	0	0	0	0	0	0	0	0	0	0	0.00294282	0	0	0	0	0	0	0	0	0.007440897
g__Raphanus	0	0	0	0	0	0	2.96E-05	0	0	0	0	0	0	0	0	0	0	0	0	0
g__unclassified_mitochondria	0	0	0	0	0	0	0	0	0	0	5.59E-05	0	0	0	0	0	0	0	0	0
g__unclassified_Erythrobacteraceae	4.17E-05	0	0	0	0	0	0	0	0	0	0	0	0	0	0	0	0	0	0	0
g__Sphingobium	0	0	0	0	0	0	0	0	0	0	0	0	5.37E-05	0	0	0	0	0	0	0
g__Sphingomonas	0.060055089	0.064916254	0.060944058	0.070903481	0.048830785	0.186337891	0.221526204	0.115315177	0.00395475	0.150796429	0.000353883	0.111195403	0.007613077	0.035077904	0.11587948	0.030093098	0.158053816	0.086537759	0.048557752	0.113007441
g__unclassified_Sphingomonadaceae	0	0	0	0.000933191	3.89E-05	0.000553045	0	0	0	0	0	0	0	0	0	0	0	9.14E-05	0	0.000150702
g__unidentified_Sphingomonadaceae	0	0	0	0	0	0	0	0	0	0	0	0	0	0	0	7.94E-05	0	0	0	0
g__unclassified_Alphaproteobacteria	2.78E-05	0	0	3.81E-05	3.89E-05	0	2.96E-05	0	0	0	0	0	0	0	0	0	0	0	0	5.65E-05
g__unidentified_Alphaproteobacteria	2.78E-05	0	0	0	0	0	0	0	0	4.38E-05	0	0	0	0	0	0	0	0	0	0
g__unidentified_ASSO-13	0.00020867	0	0	0	0	0	0	0	0	0	0	0	0	0	0	0	0	0	5.30E-05	0
g__Advenella	0	0	0	0	3.89E-05	0	0	0	0	0	0	0	0	0	0	0	0	0	0	0
g__Rhodobacter	0	0	0	0	0	0	0	0	0	0	0	0.000132759	0	0	0	0	0	0	0	0
g__Sutterella	0	0	0	0	0	0	0	0	0	0	0	0	0	0	0	0	3.93E-05	0	0	0
g__Aquabacterium	0	0	0	0	0	0	0	0	0	0.082946788	0	0	0	0	0	0	5.89E-05	0	0	0
g__Comamonas	0.110873073	0	0	0.058638684	0	0	0	0	0	0	0	0.0186432	0	0	0	0	0	0	0	0
g__Delftia	0	0	0	0	0	0	0	0	0	0	0	0	0	0	0.015261185	0	0	0	0	0
g__Pelomonas	0	0	0	0.012093395	0.054239135	0	8.89E-05	0.162678139	0	0	0	9.48E-05	0	0.010867538	0	0.054250948	0	0	0	0.029254968
g__Roseateles	0	0	0	0	0	0	0	0	0	4.38E-05	0	0	0	0	0	0	0	0	0	0
g__Variovorax	0	0	0	0	0	0	0	0	0	0.070015754	0	0	0	0	0	0	0	0	0	0
g__Verminephrobacter	0	0	0	0	0	0	0	0	0	0.000393839	0	0	0	0	0	0	0	0	0	0
g__unclassified_Comamonadaceae	4.17E-05	0	0.011671362	0.000761789	9.73E-05	0	0	0	0	0.001290915	0	0	0.002866099	0	0	0.050419834	0.087829483	0	0	0.000150702
g__unidentified_Comamonadaceae	0	0	0	5.71E-05	0	3.81E-05	0	0	0	0.115810432	0	0	0	0	0.000108235	0	0.057643618	0	0	0
g__Herbaspirillum	0	0	0	0.008703436	0	0.04014341	0	0	0	0	0	0	0	0	0	0	0	0.011495723	0	0
g__Massilia	0	0	0	0	0.0106027	0	0	0	0	0	0	0	0	0	0	0	0	0	0	0
g__Polynucleobacter	0	0	0	0	0	0	0	0	0	0	0	0	0	0	0	0	0	0	0.009202833	0
g__Ralstonia	0	0	0	3.81E-05	0	0	0	0.188529943	5.52E-05	0	0	0	0	0	0	0	0	0	0	0
g__unclassified_Oxalobacteraceae	0	0	0	0.000247581	3.89E-05	0.000114423	0	0	0	0	0	0	0	0	0	0	0	0	0	0
g__unidentified_Oxalobacteraceae	0	0	0	9.52E-05	0	0	0	0	0	0	0	0	0	0	0	0	0	0	0	0
g__unclassified_Burkholderiales	0	0	0	0.000438028	1.95E-05	0	0	0.001766988	3.68E-05	0	0	0	0	0	0	0	0	0	0	0
g__unidentified_Burkholderiales	0	0	0	0.000799878	0	0	0	0	0	0	0	0	0	0	0	0	0	9.14E-05	0	0
g__unidentified_Ellin6067	2.78E-05	0	0	0	0	0	0	0	0	0	0	0	0	0	0	0	0	0	0	0.00395592
g__Thiobacillus	2.78E-05	0	0	0	0	0	0	0	0	0	0	0	0	0	0	0	0	0	0	0
g__unclassified_Betaproteobacteria	0	0	0	3.81E-05	0	0	0	7.68E-05	0	0	0	0	0	0	0	0	0	0	3.53E-05	0
g__Bilophila	0	0	0	3.81E-05	0	0	0	0	0	0	0	0	0	0	0	0	0	0	0	0
g__Desulfovibrio	0	0	2.87E-05	0	0.000155636	0	0	0	3.68E-05	0.000175039	0	0	0	0	0	0	0	0	0	0
g__Lawsonia	0	0	0	0	0	0	0	0	0	0	0	0	0	0	0	0	0	0.016448571	0.51511137	0
g__unidentified_Desulfovibrionaceae	0	0.00010786	0	0	0	0	0	0	3.68E-05	0	9.31E-05	0	0	0.000627299	0	5.96E-05	0	0	0	0
g__Pelobacter	0	0	0	0	0	0	0	7.68E-05	0	0	0	0	0	0	0	0	0	0	0	0
g__unidentified_Deltaproteobacteria	0	0	0	0	0	0	0	0	0	0	0	0	0	0	0	0	0	0	3.53E-05	0
g__Helicobacter	0	0	0	0	0	0	0	0	0	6.56E-05	0	0	0	0	0	0	0	0	0	0
g__unidentified_34P16	0	0	2.87E-05	0	0	0	2.96E-05	0	0	0	0	0	0	0	0	0	0	0	0	0
g__Aeromonas	0	0	0	0.001104594	5.84E-05	0	0	0	0	0	0.000186254	0	0.028141514	0	0	0.00541914	0	0.044283208	0.002225637	0.001601206
g__unclassified_Aeromonadaceae	0	0.000385214	0	0.165479546	0.008054161	0	0.014971789	0	0.007449646	0	0.005382753	0	0.103376623	0.000610345	5.41E-05	0.004267821	0.002885125	0.002960743	0.006800558	0.011679382
g__unidentified_Aeromonadaceae	0	0	0	0	3.89E-05	3.81E-05	0	0	0.002336062	0	0.001098901	0	0.006305419	0	0	0	0	0	0	0
g__Cellvibrio	0	0	0	0	0	0	0	0	0	0	0.000763643	0	0	0	0	0	0	0	0	0
g__Averyella	0	0	0	0	0	0	0	0	0	2.19E-05	0	0	0	0	0	0	0	0	0	0
g__Enterobacter	0.00011129	0	0	0	0	0	0	7.68E-05	0	8.75E-05	0	0.008800046	0	0	0	0	0.027438127	0	0	0
g__Gluconacetobacter	0	0	0	0	0	0.000152564	0	0	0	0	0	0	0	0	0	0	0	0	0	0
g__Plesiomonas	0.20382839	0.03376015	0	3.81E-05	1.95E-05	0.000286058	0.595983829	0.265086621	0.510604249	0.000459478	0.088806109	0.03637605	0.096175549	0.000474713	0.000108235	0.000258054	0.000215894	7.31E-05	1.77E-05	0.049599699
g__Proteus	0	0	0	0	0	3.81E-05	0	0	0	0	0.000130378	0.000113794	0	0	0	0	0	0	0	0
g__Rahnella	0	0	0	0	0	0	0	3.84E-05	0	0.0001094	0	0	0	5.09E-05	0	0	0	0	0	0
g__Serratia	0	0	0	0.000114268	0	0	0	3.84E-05	0	0.000306319	9.31E-05	0	0.000214957	0.000135632	0.000216471	0.000337456	0	0	0	0
g__unclassified_Enterobacteriaceae	4.17E-05	0.000523891	0.000100615	0.000304715	0.00038909	0.000266987	2.96E-05	0.001555718	0.000239124	0.0001094	0.002570311	0.000322415	0.000322436	3.39E-05	0.000216471	0	0.000157014	0.012171942	0.00014131	0.000301403
g__unidentified_Enterobacteriaceae	0	0	0	1.90E-05	0	1.91E-05	0	0	0	0	1.86E-05	0	0	0	0	0	0	0	0	0
g__unclassified_Legionellales	0	0	0	0	3.89E-05	0	0	0	0	0	0	0	0	0	0	0	0	0	0	0
g__unidentified_Oceanospirillaceae	0	0	0	0.000590386	0.000155636	0	0	0	0	0	9.31E-05	0	0.000179131	0	0	3.97E-05	0	0	3.53E-05	0
g__Haemophilus	0	0	0	0	0	0	0	0	0	0	0	0	0	0	4.06E-05	0	0	0	0	0
g__Acinetobacter	0	0.139555309	0.050436957	0.0854346	0.186451889	0.09087095	0.022198528	9.60E-05	0	0	0.001974297	0.021184592	0.009888043	0.029737382	0.131641254	0.146971832	0.052422916	0.030356751	0.003674068	0.055778468
g__Enhydrobacter	0	0	0.003564652	0	0	0.028071781	0	0	0	0	0	0	0	0	0	0	0	0	0	0
g__Perlucidibaca	0	0	0	0	0	5.72E-05	0	0	5.52E-05	0	0	0	0	0	0	0	0	0	0	0
g__unclassified_Moraxellaceae	0	0	0	3.81E-05	5.84E-05	0	0	0	0	0	0	0	0	0	0	0	0	0	0	0
g__unidentified_Moraxellaceae	0	0	0	0	0.000641998	0	0	0	0	0	9.31E-05	0	0	0	0	0	0	0	0	0
g__Pseudomonas	0.000973791	0.022604354	0.009213477	0.023596404	0.03145792	0.048496291	0.045167118	0.111051358	0.004488182	0.19606599	0.002719315	0.007225899	0.004460367	0.000135632	0.087968287	0.181928261	0	0.025550113	0.010474626	0
g__unclassified_Pseudomonadaceae	0	0	0	0	5.84E-05	0	0	0	0	0	0	0	0	0	0	0	0	3.66E-05	0	0
g__unidentified_Pseudomonadaceae	0	0	0	0	5.84E-05	0	0	0	0	0	0.000111753	0	3.58E-05	0	0	5.96E-05	0	0.000127933	0	0
g__unclassified_Pseudomonadales	0	0	0	0.000304715	0	0	0	0	0	0	0.000260756	0	0	0	0	0	0	7.31E-05	0	0
g__Vibrio	0	0	0	0	0	0	0	0	0	0	0.000335258	0	0	0	0	0	0	3.66E-05	0	0
g__unclassified_Pseudoalteromonadaceae	0	0	0	0	0	0	0	0	0	0	0.000745018	0	0	0	0	0	0	0.000127933	0	0
g__Vibrio	0	0	0	0	0	0	0	0	0	0	5.59E-05	0	0	0	0	0	0	0	0	0
g__unclassified_Vibrionales	0	0	0	0	0	0	0	0	0	0	0.0084187	0	0	0	0	0	0	0.142755318	0	0
g__Steroidobacter	8.35E-05	0	4.31E-05	0	0	9.54E-05	0	7.68E-05	0	8.75E-05	7.45E-05	0	0	0	0	0	0	0	0	0
g__unidentified_Sinobacteraceae	0.053127261	0	0	0	0	0	0	0	0	0	0	0	0	0	0	0	0	0	0	0
g__Luteibacter	0	0	0	0	0	0	2.96E-05	0	0	0	0	0	0	0	0	0	0	0	0	0
g__Pseudoxanthomonas	0	0	0	3.81E-05	0	0	0	0	0	0	0	0	0	0	0	0	0	0	0	0
g__Stenotrophomonas	0.151494074	0.06218894	0.090611165	0.058238745	0.056515311	0.028720178	0	0	0	0	0	0	0	0.006188224	0	0	0	0.052251627	0	0
g__Thermomonas	0	0	0	0	0	0	0	0	0	0	0	0	0	6.78E-05	0	0	0	0	0	0
g__Xanthomonas	0	0	0	0	0	0	0	0	0.000110365	0	0	0	0	0	0	0	0	0	0	0
g__unclassified_Xanthomonadaceae	6.96E-05	0	0	0.000171402	3.89E-05	7.63E-05	0	0	0	4.38E-05	0	0	0	3.39E-05	0	0	0	0	0	0
g__unidentified_Xanthomonadaceae	0	0	0	0	0	0	0	0	0	0	0	0	0	0	0	0	0	0.000109657	0	0
g__unclassified_Gammaproteobacteria	5.56E-05	0	2.87E-05	5.71E-05	0.000136181	5.72E-05	0.003865121	0.002035878	0.001177228	0.000240679	0.001639039	3.79E-05	0.000931482	0	0	0	0	7.31E-05	1.77E-05	0
g__unclassified_Proteobacteria	0	0	0	0.000171402	3.89E-05	0	0	0	0	0	0	0	0	3.39E-05	0	0	0	9.14E-05	0	0
g__Treponema	0	0	0	0	0	0	0	3.84E-05	0	0	0	0	0	0	0	0	0	0	0	0
g__HA73	0	0	0	0	0	0	0	0	0	0	0	3.79E-05	0	0	0	0	0	0	0	0
g__vadinCA02	0	0	0	0	0	0	0	0	0	4.38E-05	0	0	0	0	0	0	0	0	0	0
g__unidentified_Thermovirgaceae	0	0	0	0	0	0	4.44E-05	0	0	0	0	0	0	0	0	0	0	0	0	0
g__unidentified_Rs-045	0	0	0	0	0	5.72E-05	0	0	0	0	0	0	0	0	0	0	0	0	0	0
g__Mycoplasma	0	0.001248093	0	0.003599452	0.001439633	0	0.005923557	0.023508624	0.02829026	0	0.000707767	0.00168794	8.96E-05	0.423003238	0.006575298	0	0	0	0	0
g__Opitutus	0	0	0	0	0	0	0	0	0	0	0	5.69E-05	0	0	0	0	0	0	0	0
g__unidentified_Opitutaceae	4.17E-05	7.70E-05	0	9.52E-05	0	0	2.96E-05	0	5.52E-05	0	0	0	0	0	2.71E-05	5.96E-05	0	0	0	0
g__Akkermansia	6.96E-05	0.000154086	0.000143736	0.000171402	0.000136181	0	5.92E-05	0	5.52E-05	0	0.000223505	9.48E-05	0.000125392	8.48E-05	4.06E-05	0	7.85E-05	0	0	0
g__Luteolibacter	0	0	0	0	0	0	0	0	0.011937828	0	0	0	0	0	0	0	0	0	0	0
g__unidentified_LD19	0	0	0	0	0	0	0	0	0	0	0	0.003831054	0	0	0	0	0	0	0	0
g__Candidatus Xiphinematobacter	0	0	0	0	0	0	0	0	0	0	0	0.002522427	0	0	0	0	0	0	0	0
g__unclassified_Bacteria	0	0	0.000316219	0.003218557	0.002412357	0.000114423	0.010292179	7.68E-05	0.000423066	0.078133205	0.000577389	0.005348304	0.001898791	0.011427021	0	0.076165711	0.003787953	0	0.000865526	0.044551191
g__unidentified_Bacteria	0	0	0	0	0	0	2.96E-05	0	0	0	0	5.69E-05	0	0	0	7.94E-05	0	0	0	0
