# Supplementary material for: Gut Microbiota Contribute to Heterosis for Growth Trait and Muscle Nutrient Composition in Hybrid Largemouth Bass (Micropterus salmoides)
Source: Microorganisms. 2025 Jun 22;13(7):1449. doi: 10.3390/microorganisms13071449 (PMC12298284; doi:10.3390/microorganisms13071449)
Supplement: Supplementary file 1 [file microorganisms-13-01449-s001.zip › Supplemental files/Table S3.xls]

pathway	description	NC1	NC2	NC3	NC4	NC5	NN1	NN2	NN3	NN4	NN5	CN1	CN2	CN3	CN4	CN5	CC1	CC2	CC3	CC4	CC5
ko00010	Glycolysis / Gluconeogenesis	388.733	460.482	446.581	412.701	432.291	392.112	344.511	326.073	376.777	345.256	468.566	444.987	450.773	459.111	411.996	365.151	416.953	427.591	398.348	438.529
ko00020	Citrate cycle (TCA cycle)	379.917	434.366	384.981	358.638	365.405	444.151	431.71	377.877	408.344	403.632	327.969	393.193	307.737	312.473	327.95	332.973	425.549	438.026	415.238	394.341
ko00030	Pentose phosphate pathway	507.423	546.804	567.451	526.085	549.783	458.6	471.891	390.58	524.412	383.478	689.972	557.352	637.198	654.7	523.291	417.863	481.244	465.555	523.484	521.383
ko00040	Pentose and glucuronate interconversions	184.564	220.048	225.625	207.62	232.245	211.081	217.84	203.873	201.591	196.492	221.567	225.12	203.687	222.489	210.722	183.972	264.109	213.188	158.038	241.778
ko00051	Fructose and mannose metabolism	214.791	270.431	271.151	247.131	268.983	188.098	176.962	157.95	199.573	170.833	337.537	280.143	307.789	317.015	274.676	227.788	258.368	239.474	255.325	277.314
ko00052	Galactose metabolism	190.149	239.521	240.582	219.17	239.446	196.769	187.68	177.567	189.456	148.853	274.813	238.666	266.42	253.236	213.839	169.993	257.663	213.352	221.006	245.649
ko00053	Ascorbate and aldarate metabolism	91.736	91.6466	108.685	122.065	114.596	185.739	89.713	167.749	76.6971	186.807	57.4641	129.51	64.3571	87.2831	133.587	171.355	151.168	156.554	84.3384	141.383
ko00061	Fatty acid biosynthesis	695.116	772.347	768.216	700.573	717.477	778.146	580.51	587.205	601.862	617.679	726.322	740.471	699.947	764.733	672.553	640.923	772.662	815.718	685.811	785.256
ko00071	Fatty acid metabolism	267	375.079	345.235	317.572	299.508	452.96	302.143	397.211	311.135	445.623	203.656	427.122	198.516	248.424	406.88	477.825	415.771	534.309	235.77	465.702
ko00072	Synthesis and degradation of ketone bodies	476.03	767.816	617.385	581.288	552.736	830.952	450.66	717.541	311.824	920.195	237.142	692.778	241.625	376.396	614.959	798.954	742.13	804.55	242.22	710.667
ko00100	Steroid biosynthesis	0.00465055	3.08505	15.3439	8.68278	5.87992	16.1091	0.00341144	3.23054	8.70554	4.23583	0.760263	13.9153	0.544145	2.65901	9.64862	8.39878	24.2356	63.1205	9.95669	36.7753
ko00120	Primary bile acid biosynthesis	7.95809	38.6591	28.5076	15.4792	24.3088	41.1954	12.9769	18.1969	17.1607	26.9383	4.40142	36.0877	5.85929	13.0105	13.5266	19.873	26.3437	27.5886	6.29914	28.4329
ko00121	Secondary bile acid biosynthesis	71.4978	89.0766	153.399	89.8754	136.704	225.762	3.89518	88.0717	61.8855	0.377931	13.9444	85.3223	46.643	29.4632	18.3564	48.6431	71.4405	39.4447	3.55629	43.9167
ko00130	Ubiquinone and other terpenoid-quinone biosynthesis	223.234	184.22	150.744	155.603	149.478	227.803	333.158	270.867	328.176	240.792	130.425	173.016	149.856	88.364	130.107	167.27	198.545	231.927	150.277	180.799
ko00140	Steroid hormone biosynthesis	5.87044	4.89316	0	6.73474	4.14411	19.9839	6.5637	14.6244	31.2695	21.0828	1.37168	22.5351	1.72319	8.51246	15.4402	16.8861	37.8185	76.9815	12.738	50.2919
ko00190	Oxidative phosphorylation	198.845	204.807	178.12	171.747	171.191	211.389	212.555	205.685	208.806	213.324	151.846	196.159	146.419	147.157	165.255	174.778	209.354	199.654	132.622	193.311
ko00195	Photosynthesis	0	188.268	0	168.34	172.768	178.855	136.482	0	179.04	181.06	198.43	201.56	0	0	167	134.026	179.305	151.863	0	0
ko00196	Photosynthesis - antenna proteins	0	0.0481256	0	0.0460659	0.0707863	24.2743	0	0	32.4754	57.4132	0.0255238	19.7271	0	0	0.0336392	0.047372	0.0365045	0	0	0
ko00230	Purine metabolism	299.753	321.919	315.413	299.695	309.569	276.21	274.613	246.693	295.767	245.547	346.23	316.705	330.295	338.432	289.922	265.501	302.062	277.517	301.683	297.532
ko00240	Pyrimidine metabolism	379.697	413.784	403.811	385.847	401.77	326.049	333.844	280.856	362.808	266.998	479.469	403.141	450.31	471.41	365.985	299.348	364.587	314.357	409.612	366.038
ko00250	Alanine, aspartate and glutamate metabolism	496.317	529.242	517.65	496.267	511.549	510.468	497.95	409.189	517.122	435.521	566.817	535.534	532.304	574.966	506.461	447.745	514.035	510.765	556.766	521.491
ko00260	Glycine, serine and threonine metabolism	343.448	387.249	358.268	336.876	343.192	408.204	383.72	368.826	370.464	441.853	323.233	382.086	305.14	347.283	364.368	393.924	393.583	397.103	354.395	381.091
ko00270	Cysteine and methionine metabolism	416.155	444.056	458.483	453.714	460.989	433.344	380.455	344.415	379.491	364.41	482.755	443.377	473.077	488.602	436.334	380.184	441.395	413.835	434.372	444.917
ko00280	Valine, leucine and isoleucine degradation	279.738	358.005	313.837	305.655	284.354	464.664	284.825	396.141	262.406	514.149	145.049	380.984	143.707	199.675	340.086	433.858	398.805	494.542	180.335	416.699
ko00281	Geraniol degradation	303.521	370.799	256.134	273.371	221.989	356.114	296.893	455.766	382.69	506.529	94.1368	344.654	111.179	111.494	340.906	506.17	409.208	672.564	106.973	451.993
ko00290	Valine, leucine and isoleucine biosynthesis	683.975	818.17	763.091	753.961	757.073	740.063	643.117	669.924	617.697	726.046	797.659	821.686	739.798	846.018	780.434	712.216	743.754	687.755	896.498	761.157
ko00300	Lysine biosynthesis	482.962	562.566	536.208	505.041	519.365	477.946	425.174	400.896	446.559	401.742	588.675	536.647	552.017	579.809	509.026	451.515	484.996	471.134	555.281	513.155
ko00310	Lysine degradation	144.496	214.986	179.138	173.537	165.337	246.698	160.872	205.646	155.571	257.411	108.407	217.339	102.9	125.224	194.026	226.868	226.675	263.571	95.2702	224.971
ko00311	Penicillin and cephalosporin biosynthesis	28.0171	31.181	38.1243	35.341	35.2005	29.4641	26.9383	53.615	6.79671	74.463	2.69357	13.4743	5.40333	9.82301	22.4041	37.0378	29.9605	21.1838	7.79883	14.9579
ko00330	Arginine and proline metabolism	231.773	239.493	256.042	237.842	241.867	299.011	256.182	256.262	259.413	324.062	226.559	261.747	220.987	237.934	271.136	285.535	269.92	291.797	233.122	276.977
ko00340	Histidine metabolism	357.573	371.585	358.173	342.799	351.627	425.562	401.469	364.956	376.792	463.167	321.521	371.381	299.256	389.502	332.911	351.783	407.754	384.139	348.35	385.414
ko00350	Tyrosine metabolism	159.397	166.455	202.054	178.232	174.05	247.861	151.496	217.674	143.936	229.559	132.776	188.227	136.341	139.47	227.234	251.975	186.695	222.153	158.594	210.501
ko00360	Phenylalanine metabolism	159.529	175.395	210.498	205.238	184.528	281.51	139.432	250.051	125.943	288.08	127.351	210.746	126.684	137.541	265.467	290.31	214.306	258.776	193.423	238.876
ko00361	Chlorocyclohexane and chlorobenzene degradation	70.8318	76.7227	120.901	73.3537	0	171.131	43.8187	160.707	46.3834	0	10.2748	103.369	4.8465	0	129.913	171.684	93.4995	151.969	0	135.21
ko00362	Benzoate degradation	122.949	203.511	191.855	165.712	175.138	249.526	129.053	259.603	104.475	283.17	102.1	197.828	99.9173	126.264	249.305	303.166	193.917	270.112	96.8892	241.387
ko00363	Bisphenol degradation	154.494	0	0	0	0	278.562	0	0	125.189	0	220.49	320.896	0	246.056	367.958	440.841	241.997	405.871	0	394.3
ko00364	Fluorobenzoate degradation	67.0446	120.939	145.884	66.6718	89.0616	169.66	53.3355	0	42.5784	179.813	9.75488	93.3414	6.83539	30.2731	154.394	208.712	77.4671	118.743	0	113.722
ko00380	Tryptophan metabolism	178.778	233.567	223.998	199.647	188.226	298.516	190.514	261.9	181.204	325.778	102.69	244.069	105.16	133.468	234.819	288.245	264.286	327.519	113.099	277.189
ko00400	Phenylalanine, tyrosine and tryptophan biosynthesis	345.108	366.428	335.794	317.351	325.62	348.729	346.838	327.281	334.371	361.41	311.523	342.205	291.3	373.301	312.689	312.134	340.425	343.709	418.046	338.042
ko00410	beta-Alanine metabolism	214.555	247.988	245.122	241.311	216.281	316.621	204.305	311.574	266.15	355.258	181.128	310.731	181.27	225.494	288.887	344.371	313.028	432.823	145.442	352.68
ko00430	Taurine and hypotaurine metabolism	211.921	229.167	224.076	239.828	214.176	271.451	244.024	240.883	266.834	287.631	237.991	267.431	240.825	229.476	287.332	309.028	236.884	318.045	311.962	282.096
ko00440	Phosphonate and phosphinate metabolism	48.4992	35.8787	43.3776	49.5551	49.1508	92.3614	72.6624	81.666	56.6442	79.5234	14.3351	38.737	21.3667	12.4589	47.0955	64.1805	55.9817	58.793	11.5283	47.5892
ko00450	Selenocompound metabolism	425.31	437.102	434.169	428.997	422.442	427.557	466.504	385.7	474.122	371.024	441.599	439.891	442.401	400.605	408.749	382.174	430.722	430.671	472.761	440.799
ko00460	Cyanoamino acid metabolism	232.461	0	0	247.439	262.512	0	0	299.155	234.695	335.023	200.613	272.295	204.06	0	280.822	309.724	0	350.723	153.045	0
ko00471	D-Glutamine and D-glutamate metabolism	700.082	850.608	783.014	772.759	811.176	610.796	585.791	496.166	599.944	520.753	980.544	821.387	905.3	975.734	767.663	567.426	731.149	576.359	859.223	724.798
ko00472	D-Arginine and D-ornithine metabolism	0.165187	15.5686	60.1772	91.9338	6.62737	207.239	0.114624	88.5886	39.0336	122.655	15.0564	117.751	4.92917	0.419724	187.457	116.012	0.109514	54.6569	14.1557	48.8459
ko00473	D-Alanine metabolism	517.324	631.889	650.034	613.765	606.385	476.345	371.131	355.505	428.674	369.6	729.13	610.941	690.589	695.873	594.254	449.137	557.643	441.224	601.619	518.117
ko00480	Glutathione metabolism	429.626	348.658	371.324	388.909	369.934	437.31	471.291	458.811	401.829	518.102	262.351	357.975	287.819	246.9	374.835	413.449	370.409	346.783	183.319	349.244
ko00500	Starch and sucrose metabolism	277.479	317.926	343.63	320.285	351.499	270.365	283.489	254.221	282.958	225.341	393.638	342.65	379.239	385.127	315.48	256.732	302.826	279.149	258.124	343.933
ko00510	N-Glycan biosynthesis	7.93955	16.3698	16.4873	11.4005	11.0186	31.1792	11.1472	7.23822	4.20358	11.98	5.4209	19.6834	4.29323	7.36674	14.0443	11.2238	21.2711	16.8111	4.42102	17.7317
ko00511	Other glycan degradation	124.29	119.607	164.501	139.822	197.784	273.093	220.41	135.188	165.869	86.4949	115.722	146.511	112.671	96.8298	112.584	28.8488	363.113	114.286	34.5364	195.447
ko00513	Various types of N-glycan biosynthesis	0	0	0	0	0.00991008	0	0	0	0	0	0	0	0.00566571	0	0	0	0	0	0	0
ko00520	Amino sugar and nucleotide sugar metabolism	310.868	358.537	346.485	325.849	345.311	271.386	324.226	263.315	332.489	238.935	412.876	355.583	390.644	392.062	317.066	253.565	339.451	297.83	356.771	340.305
ko00521	Streptomycin biosynthesis	0	710.381	709.253	612.755	647.775	524.786	480.423	448.955	539.156	455.921	777.444	687.633	706.478	729.653	599.982	498.698	649.184	579.072	623.52	649.19
ko00523	Polyketide sugar unit biosynthesis	178.021	0	0	0	0	174.976	0	0	0	0	0	0	0	0	0	175.478	0	0	0	0
ko00524	Butirosin and neomycin biosynthesis	0	0	0	0	0	84.3858	0	0	0	0	0	0	0	0	0	60.4605	108.608	104.1	101.395	114.279
ko00531	Glycosaminoglycan degradation	62.3408	56.3058	58.3932	57.1982	65.1299	68.6428	130.938	69.1102	102.897	31.5115	53.6344	53.271	53.6463	36.1168	32.6674	11.4561	93.5945	43.3239	0	0
ko00540	Lipopolysaccharide biosynthesis	569.614	499.669	562.685	583.342	606.382	311.263	402.188	411.65	478.123	350.639	759.096	495.791	732.506	532.142	543.135	440.561	453.077	328.134	741.371	426.42
ko00550	Peptidoglycan biosynthesis	602.748	671.608	643.445	606.169	631.028	556.902	537.353	459.313	542.142	474.778	705.466	634.269	657.465	715.96	583.731	490.975	635.936	522.568	686.339	590.029
ko00561	Glycerolipid metabolism	137.246	157.108	151.402	150.26	150.822	156.401	129.924	129.642	145.58	157.391	148.097	153	150.121	168.624	138.217	136.146	160.542	172.105	140.709	160.028
ko00562	Inositol phosphate metabolism	107.116	110.302	104.191	71.9695	72.4319	107.772	160.999	130.641	147.887	121.932	68.7941	95.5612	67.3247	54.6814	69.2844	78.8718	137.755	160.265	93.7769	130.855
ko00564	Glycerophospholipid metabolism	259.773	255.405	248.16	236.612	249.231	213.077	265.468	226.159	262.194	219.339	263.026	239.748	260.827	259.963	229.954	215.595	259.176	232.904	264.243	246.305
ko00590	Arachidonic acid metabolism	0	89.1861	102.641	0	0	0	0	0	73.8822	0	0	0	0	0	0	0	0	0	0	0
ko00591	Linoleic acid metabolism	124.166	207.089	188.753	170.701	216.302	168.903	42.5234	82.2345	53.2809	72.4104	207.569	197.242	189.433	216.767	260.781	276.009	151.762	234.49	121.163	253.071
ko00600	Sphingolipid metabolism	20.6411	20.8456	26.739	23.2859	35.235	59.7514	46.1696	39.9709	62.3858	31.1368	25.5366	38.6779	21.9676	19.1172	39.1481	25.9265	65.027	35.0323	7.70975	49.9907
ko00620	Pyruvate metabolism	445.848	519.021	499.935	465.934	469.934	483.245	419.881	422.681	427.532	453.913	490.553	497.166	475.688	498.881	461.707	446.969	491.232	499.108	405.651	490.935
ko00621	Dioxin degradation	78.7231	85.3161	89.9034	113.682	96.2723	122.635	102.274	143.109	85.4388	141.044	101.561	123.851	99.5801	117.877	168.821	147.696	107.155	173.661	72.0117	156.091
ko00622	Xylene degradation	60.9003	0	0	66.7723	59.6115	58.3885	0	109.01	61.3077	51.9195	0	66.8015	0	0	0	81.6018	0	0	43.7617	0
ko00623	Toluene degradation	232.454	207.436	0	179.277	183.081	223.62	261.736	248.478	0	198.122	159.524	195.231	0	118.921	169.217	187.738	222.726	282.226	170.685	240.081
ko00624	Polycyclic aromatic hydrocarbon degradation	8.81297	0	0	20.3698	0	59.4519	11.0822	0	19	56.2098	4.60088	46.8839	0	9.85276	61.1172	84.0937	27.1867	76.4973	0	64.5987
ko00625	Chloroalkane and chloroalkene degradation	175.431	230.153	274.987	227.853	234.549	357.442	146.596	215.141	172.299	298.715	173.098	305.618	162.633	225.602	341.842	393.115	230.11	333.417	210.774	330.2
ko00627	Aminobenzoate degradation	110.593	143.089	156.631	135.029	132.014	188.699	76.6263	182.682	91.2745	191.093	100.001	176.754	96.8435	104.079	215.558	257.011	139.406	232.665	98.7346	214.008
ko00630	Glyoxylate and dicarboxylate metabolism	266.937	278.852	274.18	256.238	233.684	346.846	312.257	367.619	284.931	430.587	169.985	292.766	155.561	193.757	286.996	368.906	330.173	337.092	275.912	308.748
ko00633	Nitrotoluene degradation	101.383	114.227	181.666	139.57	142.627	137.8	17.6276	92.0175	69.1544	72.7817	174.007	182.009	171.999	138.517	213.164	229.371	102.694	113.953	259.185	154.365
ko00640	Propanoate metabolism	336.785	400.792	393.124	372.75	360.124	402.151	297.279	375.119	321.404	407.2	357.163	429.316	341.548	365.767	413.519	423.849	424.861	479.246	276.901	452.7
ko00642	Ethylbenzene degradation	0	0	0	242.972	0	0	0	0	0	0	0	230.352	0	0	265.47	0	0	0	0	0
ko00643	Styrene degradation	115.534	134.677	196.614	152.028	153.083	241.019	72.4845	201.15	70.7374	313.728	80.5627	169.624	86.721	85.9662	251.71	318.067	165.727	254.793	71.6324	228.062
ko00650	Butanoate metabolism	358.684	423.233	412.995	391.1	383.638	417.592	330.782	375.097	324.273	428.418	356.286	428.095	352.618	345.854	439.103	455.07	424.569	502.082	332.036	465.519
ko00660	C5-Branched dibasic acid metabolism	588.497	666.762	637.473	625.431	632.72	584.267	626.7	622.386	598.214	619.9	737.443	667.735	691.423	719.186	654.201	592.753	633.601	546.488	778.457	599.12
ko00670	One carbon pool by folate	568.013	599.545	593.691	563.99	577.489	514.744	511.304	433.21	516.902	499.632	637.942	569.917	595.306	642.294	554.129	478.445	542.235	475.474	631.525	514.111
ko00680	Methane metabolism	151.037	154.76	165.489	147.245	147.628	145.82	149.307	136.59	166.513	141.972	174.333	169.031	160.669	169.365	166.412	165.564	144.895	154.972	226.44	163.997
ko00710	Carbon fixation in photosynthetic organisms	471.246	523.179	519.743	500.966	514.021	482.66	429.304	355.683	457.595	366.831	614.119	539.536	572.166	586.9	514.717	426.618	486.779	450.693	539.598	504.956
ko00720	Carbon fixation pathways in prokaryotes	415.907	482.136	446.257	418.344	422.836	467.336	435.09	391.071	417.32	429.569	412.085	456.241	388.077	424.975	412.81	400.464	477.317	461.55	488.595	450.357
ko00730	Thiamine metabolism	463.616	544.361	545.357	502.131	534.326	472.798	457.475	356.839	478.233	364.521	620.35	542.688	580.801	659.457	477.218	392.587	520.834	405.048	644.029	494.244
ko00740	Riboflavin metabolism	352.868	393.366	382.952	365.447	379.433	316.321	306.494	283.342	303.05	282.659	390.215	359.411	372.883	411.669	338.011	298.802	355.834	332.266	419.957	346.767
ko00750	Vitamin B6 metabolism	376.12	406.668	361.901	340.166	338.413	360.369	458.183	340.377	419.99	377.506	364.462	378.635	338.92	347.381	326.02	317.747	366.109	315.309	308.118	338.543
ko00760	Nicotinate and nicotinamide metabolism	403.465	426.041	417.168	396.56	411.388	373.815	420.059	344.954	430.942	360.988	428.33	403.829	413.77	434.554	361.927	345.558	405.398	381.354	374.046	393.502
ko00770	Pantothenate and CoA biosynthesis	555.32	666.14	609.743	593.334	606.533	597.449	549.222	527.702	540.464	537.202	654.457	658.368	595.032	714.465	625.344	584.149	596.337	534.723	680.02	614.471
ko00780	Biotin metabolism	702.8	694.807	706.189	724.431	757.776	564.649	560.521	492.722	579.009	460.712	891.47	733.049	833.603	785.862	693.147	535.113	633.42	558.182	896.193	672.755
ko00785	Lipoic acid metabolism	372.961	330.175	296.691	277.373	278.569	463.054	483.951	393.697	473.112	481.319	188.457	352.629	169.624	188.275	240.54	297.646	397.901	438.568	479.405	359.499
ko00790	Folate biosynthesis	463.94	458.949	482.971	443.242	470.361	476.418	492.79	394.778	514.4	390.993	512.963	456.275	486.433	472.411	425.669	376.199	440.844	391.712	391.236	428.703
ko00791	Atrazine degradation	30.8935	0	121.938	69.8344	93.847	192.728	0	0	45.3475	182.443	9.68801	89.0857	0	0	112.693	184.857	138.312	151.914	0	141.818
ko00830	Retinol metabolism	0	0	0	0	0	0	0	0	46.871	0	0	0	0	0	0	0	0	0	0	0
ko00860	Porphyrin and chlorophyll metabolism	315.147	343.553	360.531	342.035	345.428	268.167	223.988	243.956	250.63	304.013	394.104	358.332	373.082	415.26	357.32	307.921	310.981	304.631	359.296	333.787
ko00900	Terpenoid backbone biosynthesis	407.966	547.474	466.403	435.327	454.466	422.975	363.009	359.469	377.347	410.157	487.359	503.238	440.743	523.574	441.274	411.493	511.39	460.606	465.92	481.612
ko00902	Monoterpenoid biosynthesis	0	0	30.0886	0	0	0	0	0	0	0	0	0	0	0	0	0	0	0	0	0
ko00903	Limonene and pinene degradation	149.453	0	0	190.491	0	262.727	0	213.737	207.029	0	141.34	280.398	0	175.654	0	315.87	252.945	428.304	117.385	341.909
ko00906	Carotenoid biosynthesis	29.0671	54.2314	54.2141	43.3061	39.3838	52.8837	31.9341	28.917	33.5943	59.1239	40.4743	74.9236	34.5699	38.128	41.5094	27.2711	60.2585	56.6111	29.3781	60.4505
ko00908	Zeatin biosynthesis	160.407	186.135	174.297	160.363	177.103	146.377	132.661	114.667	147.343	120.018	214.453	181.264	186.62	217.187	158.061	124.8	178.885	129.612	188.57	161.877
ko00909	Sesquiterpenoid biosynthesis	0	0	0	0	0	0	0	0	0	0	0	0	0	0	0	0	0	0	0	0
ko00910	Nitrogen metabolism	216.769	212.144	237.254	240.499	237.87	245.979	215.02	229.561	229.508	253.165	243.784	236.8	254.78	220.753	259.731	267.742	242.912	259.156	230.555	254.921
ko00920	Sulfur metabolism	344.906	373.936	353.445	336.572	333.92	373.483	447.442	369.336	442.267	343.68	295.122	353.096	309.544	291.42	313.092	335.503	336.086	355.255	319.397	351.543
ko00930	Caprolactam degradation	119.172	195.412	166.459	160.27	142.783	322.879	217.164	320.177	212.294	304.75	42.7894	263.962	49.2755	82.7572	314.718	379.069	243.39	379.19	75.7093	311.774
ko00941	Flavonoid biosynthesis	26.8514	38.6208	55.7062	45.2623	49.4483	41.0345	4.61589	11.0688	21.8315	6.81971	60.2522	52.4732	56.0226	49.0232	64.0997	52.8091	39.9232	39.092	31.852	51.7712
ko00943	Isoflavonoid biosynthesis	0.00510231	0.0107423	0	6.77687	6.39915	0.00707346	0.375941	10.8144	0.456814	0.00403665	0.387819	0.0102596	12.4091	1.74842	0.00140163	5.64136	0.0718683	7.76158	0.326803	3.3793
ko00960	Tropane, piperidine and pyridine alkaloid biosynthesis	180.373	169.123	187.141	170.791	169.242	218.253	182.255	0	182.498	198.73	154.032	185.139	0	164.289	182.92	186.698	183.171	192.717	0	186.431
ko00965	Betalain biosynthesis	0	0	60.1873	2.37009	6.05057	28.0312	0	0	24.8326	0	1.79783	25.7033	0.0177054	9.56241	0	43.7836	77.1523	82.1676	0	59.1501
ko00970	Aminoacyl-tRNA biosynthesis	519.5	598.266	561.48	539.101	561.321	459.39	419.294	383.794	452.811	392.904	645.297	567.56	599.229	664.177	527.307	446.577	541.58	446.293	645.791	515.252
ko00980	Metabolism of xenobiotics by cytochrome P450	0	0	231.731	212.586	204.781	0	292.497	320.192	189.09	0	44.1602	0	0	0	262.751	0	0	244.662	0	0
ko00983	Drug metabolism - other enzymes	350.393	424.594	422.801	394.924	419.487	311.181	340.528	288.724	371.064	204.794	509.149	413.911	478.477	497.161	349.219	266.512	345.958	361.066	331.802	393.102
ko01040	Biosynthesis of unsaturated fatty acids	225.908	302.458	215.91	183.372	191.078	258.191	267.294	262.705	274.18	281.482	154.707	249.65	167.25	169.779	201.617	257.295	280.15	383.067	179.202	298.221
ko01051	Biosynthesis of ansamycins	1178.77	1379.91	1581.98	1536.1	1578.26	1258.56	621.868	582.55	846.198	826.176	1988.51	1555.92	1832.73	1943.23	1701.53	1266.67	1294.68	1059.9	1330.1	1410.75
ko01053	Biosynthesis of siderophore group nonribosomal peptides	17.459	6.20858	8.86501	27.0303	7.75061	21.759	28.8616	11.0375	44.5973	13.8918	11.3409	30.3017	27.259	15.6793	7.94943	4.05481	60.8729	119.302	18.9208	67.6059
ko01055	Biosynthesis of vancomycin group antibiotics	837.488	1029.06	1199.94	1060.92	1072.86	723.047	570.654	517.545	718.016	484.926	1448.13	1102.98	1285.34	1306.08	1091.07	728.252	996.831	704.765	1049.92	946.214
ko01056	Biosynthesis of type II polyketide backbone	0	0	0	0	0	0	0	0	0	0	0	0	0	0	0	0	0	0	0	0
ko01501	beta-Lactam resistance	24.5381	21.3931	0	25.1657	22.6098	12.7188	7.80136	13.0133	1.3313	37.2856	0	0	0	3.05195	20.469	34.6162	0	0	3.02278	2.40148
ko02010	ABC transporters	323.777	305.526	320.444	342.119	320.982	256.047	263.487	342.429	293.598	365.487	382.786	335.132	381.547	333.302	379.617	400.13	269.512	321.085	379.192	323.919
ko02020	Two-component system	205.985	163.832	165.791	186.57	170.243	194.644	219.82	265.018	187.928	265.399	119.886	152.825	139.038	134.188	174.297	220.295	182.369	196.858	180.069	164.593
ko02030	Bacterial chemotaxis	741.843	388.677	499.719	581.594	451.307	687.435	982.537	950.455	734.703	914.368	325.264	471.668	431.011	534.027	548.898	715.38	472.445	560.655	723.852	506.253
ko02040	Flagellar assembly	430.694	232.907	290.676	356	271.648	428.455	646.353	519.652	439.637	525.527	154.686	295.775	249.65	362.199	327.307	439.327	346.481	335.406	571.798	335.819
ko02060	Phosphotransferase system (PTS)	188.255	189.325	219.976	224.072	224.719	63.6798	129.348	92.884	146.21	48.8757	319.98	192.088	326.654	247.529	204.369	119.489	171.812	159.034	151.722	177.153
ko03008	Ribosome biogenesis in eukaryotes	26.1904	28.5368	22.6607	23.4562	23.3119	17.2862	22.3988	22.5894	23.2815	23.3336	21.6353	21.0078	22.1639	21.5436	19.0116	20.074	20.8801	20.0433	19.6116	18.8143
ko03010	Ribosome	472.805	547.838	501.77	471.161	500.146	419.092	396.927	340.966	425.179	357.316	571.69	503.865	524.885	604.031	443.205	372.183	482.116	396.465	557.351	454.97
ko03013	RNA transport	15.2011	12.8515	16.1223	16.897	18.222	15.4097	12.3247	10.9227	17.2026	10.5156	22.7338	16.1807	21.5972	23.1193	18.2291	15.3567	12.7815	11.7714	21.3973	15.2573
ko03015	mRNA surveillance pathway	0	0	0	0	0	0.00091693	0	0	0	0	0	0	0	0	0	0	0	0	0	0
ko03018	RNA degradation	216.193	222.57	212.75	205.892	211.078	211.667	203.061	167.198	206.877	182.504	227.197	220.878	214.618	229.895	198.628	178.533	206.976	185.843	217.678	202.813
ko03020	RNA polymerase	267.492	295.171	304.657	291.406	299.964	289.98	234.746	246.092	233.755	276.263	300.838	301.366	276.148	397.33	269.467	245.917	315.184	256.304	265.406	285.433
ko03022	Basal transcription factors	0	0	0	0.00248047	0	0	0	0	0	0	0	0	0	0	0	0	0	0	0	0
ko03030	DNA replication	392.707	436.598	409.565	384.547	406.384	355.049	335.377	296.484	358.566	306.252	460.816	412.21	430.674	465.293	370.437	316.88	401.182	344.584	424.303	379.904
ko03040	Spliceosome	0	0	0	0.00322462	0.000774225	0	0	0	0	0.000470942	0	0	0	0	0	0	0	0	0	0.00123849
ko03050	Proteasome	0	24.0989	7.52215	0.901213	0	1.37531	0.00230272	0	6.26057	0.00353207	2.75258	14.3045	0.00354107	2.38604	1.75124	0.378976	7.78003	17.5089	2.8097	9.74636
ko03060	Protein export	466.389	531.161	481.188	456.158	464.303	431.333	441.243	371.393	444.126	380.404	507.305	486.254	476.612	527.533	433.264	390.232	482.378	412.302	548.545	442.515
ko03070	Bacterial secretion system	413.105	382.313	323.144	392.212	361.459	400.388	428.238	422.675	364.686	438.494	302.543	354.202	324.248	299.482	406.893	400.728	361.358	331.936	427.853	331.452
ko03410	Base excision repair	327.555	360.314	373.916	334.599	357.061	352.256	278.608	279.542	283.774	301.764	339.349	355.413	321.451	358.437	320.949	303.556	365.349	350.543	344.952	359.162
ko03420	Nucleotide excision repair	236.029	279.713	269.253	249.848	265.245	248.226	177.382	186.662	195.665	205.098	287.615	277.328	261.032	310.07	250.654	220.473	279.329	235.671	256.161	261.339
ko03430	Mismatch repair	548.867	580.958	580.442	548.841	579.401	488.026	464.17	411.496	497.385	408.835	671.291	569.928	631.626	686.799	546.781	456.756	544.742	461.965	583.83	533.064
ko03440	Homologous recombination	483.226	524.022	492.058	460.428	483.34	406.301	433.791	348.119	468.503	357.645	565.974	487.773	528.928	564.942	442.999	371.229	462.078	399.003	477.074	441.943
ko03450	Non-homologous end-joining	27.3238	16.7934	44.0857	31.7696	46.1386	102.153	29.5354	49.1098	15.7761	67.4116	5.7672	44.2738	5.09702	17.5372	54.0546	75.0178	58.9032	79.8328	14.6596	75.2689
ko04112	Cell cycle - Caulobacter	478.425	534.263	505.684	492.123	510.263	493.48	418.956	405.911	404.483	461.573	545.382	532.98	506.112	580.5	521.417	476.302	529.207	423.891	608.28	495.169
ko04113	Meiosis - yeast	4.14817	3.28602	9.46684	6.35128	4.65789	14.8054	2.4729	4.12046	6.2889	6.04139	0.967002	13.5775	0.127479	3.29064	13.5546	19.2333	7.51729	15.8711	9.76414	15.3436
ko04122	Sulfur relay system	522.554	588.225	549.025	532.227	546.019	477.814	502.195	433.472	524.982	433.183	613.67	555.082	604.608	595.904	511.949	455.499	491.518	448.796	546.651	508.258
ko04141	Protein processing in endoplasmic reticulum	10.914	12.2224	13.9483	12.1911	14.0172	11.2087	7.72682	12.6718	11.5094	10.3191	12.7304	13.2248	11.749	13.5332	11.6584	11.2678	16.5785	11.0234	16.9113	13.1176
ko04142	Lysosome	0	0	17.2154	0	19.5559	0	0	0	0	8.80501	0	0	0	0	0	0	22.4109	0	0	16.2862
ko04145	Phagosome	0	0	0	0	0	0	0.000348403	0	0	0	0	0	0	0	0	0	0	0	0	0
ko04146	Peroxisome	109.935	119.263	109.133	106.72	105.147	148.838	128.191	122.402	124.228	137.468	76.9416	126.451	74.3043	82.1412	109.68	127.282	122.106	137.506	84.3991	126.715
ko04210	Apoptosis	14.6197	11.024	16.6402	16.5497	13.1611	32.2112	11.7284	17.8117	2.48894	33.2927	4.19389	18.8713	3.49526	6.61781	19.175	26.7277	21.4408	15.6499	16.5313	20.5678
ko04310	Wnt signaling pathway	0	0	0	0	0	0	0	0	0	0	0	0	0	0	0	0	0	0	0	0
ko04512	ECM-receptor interaction	0	0	0	0	0	0	0	0	0	0	0	0	0.00101173	0	0	0	0	0	0	0
ko04614	Renin-angiotensin system	15.098	18.6981	15.8248	0	0	13.8793	13.9548	14.3752	0.147581	10.8921	0	7.38998	0	6.80818	0	0	12.2579	8.31839	3.58092	11.2344
ko04621	NOD-like receptor signaling pathway	0	0	0	0	24.9935	18.6382	15.6937	0	21.5602	0	28.9657	20.8235	0	29.988	21.4506	18.8345	0	0	0	0
ko04626	Plant-pathogen interaction	79.979	70.9944	69.4137	74.6093	70.9777	64.5662	79.3483	74.3557	78.6616	73.4	72.0602	66.1165	75.8405	78.5368	59.7098	60.7023	75.9921	77.4718	90.6258	71.3255
ko04910	Insulin signaling pathway	23.628	25.7885	22.3336	20.7014	21.7841	21.2815	19.6675	21.0523	26.2924	22.7393	23.2802	24.0216	21.8152	21.446	20.0813	23.0791	21.4571	30.7791	21.0941	0
ko04962	Vasopressin-regulated water reabsorption	0	0	0	0	0	0	0	0.000700979	0	0	0	0	0	0	0	0	0	0	0	0
ko04974	Protein digestion and absorption	6.97966	4.60514	10.7442	9.56602	13.706	25.2495	4.90363	5.17489	1.67018	3.90533	6.22622	9.84124	3.36657	6.83165	5.76237	2.02563	15.2509	3.6767	1.70702	9.58043
ko05100	Bacterial invasion of epithelial cells	0	0.0123439	0.00214933	0.0254061	0.0408228	0.00412618	0.00198484	0.00379167	0.593989	0.0935462	0.0519305	1.62808	0.0319769	0.00631996	0.0328038	0.0870281	4.65723	0.00669007	0.00203588	0.00316323
ko05110	Vibrio cholerae infection	0.00576668	0	0	2.44752	0	0.00206309	0	0	0.156155	0.00676979	0.466167	0.000598476	3.71453	0.0253457	0	0.295293	0	5.68839	0.0953175	0.192481
ko05111	Vibrio cholerae pathogenic cycle	98.8622	57.4113	59.4662	83.2407	73.8631	56.9767	140.671	125.078	127.81	94.2745	67.6279	50.0908	97.5864	62.1686	55.9839	72.5159	55.6563	101.408	62.474	57.0093
ko05120	Epithelial cell signaling in Helicobacter pylori infection	36.2403	30.3902	42.9215	42.0116	43.5627	28.0876	30.1097	29.4489	36.178	35.1294	53.9144	38.239	53.2862	54.3398	42.3752	39.9387	36.0429	27.5123	50.8267	35.2697
ko05143	African trypanosomiasis	14.8918	13.6561	12.8975	18.4631	15.2894	29.8989	28.8178	22.7782	25.5159	20.653	5.46793	16.6931	11.2885	4.79191	23.1824	20.7651	17.1587	30.0344	6.25305	21.118
ko05145	Toxoplasmosis	6.0596	0	0	0	0	17.8293	7.61713	0	0	0	0	0	0	0	0	14.8347	0	0	0	0
ko05146	Amoebiasis	0	1.26268	0	4.19828	3.97932	5.85188	0.00608811	4.19314	0	6.31374	0.354279	0	0	0	0	3.87879	0	0	0.00413441	0
ko05150	Staphylococcus aureus infection	4.17788	4.05552	3.91742	3.55766	3.94394	15.8309	4.61733	11.1938	0.836637	7.34661	0.280911	1.36213	2.09774	1.46692	2.05822	2.83314	4.94421	3.88712	13.0185	2.95548
ko05322	Systemic lupus erythematosus	0	0	0.990126	0.71257	0	1.13291	0	0	0	0.00122854	0	0.879916	0	0	0	0	0.835041	0.287507	0	0
ko05410	Hypertrophic cardiomyopathy (HCM)	0	0	0	2.3388	2.21041	0	0	0	0	0	0.00940349	0	0.162144	0	1.10592	0.239457	0	0	0	0
