# Supplementary material for: Gut Microbiota Contribute to Heterosis for Growth Trait and Muscle Nutrient Composition in Hybrid Largemouth Bass (Micropterus salmoides)
Source: Microorganisms. 2025 Jun 22;13(7):1449. doi: 10.3390/microorganisms13071449 (PMC12298284; doi:10.3390/microorganisms13071449)
Supplement: Supplementary file 1 [file microorganisms-13-01449-s001.zip › Supplemental files/Table S4.xlsx]

## Sheet: Sheet 1
cor
